# Supplementary material for: The Effects of Air Pollution on Neurological Diseases: A Narrative Review on Causes and Mechanisms
Source: Toxics. 2025 Mar 13;13(3):207. doi: 10.3390/toxics13030207 (PMC11946816; doi:10.3390/toxics13030207)
Supplement: Supplementary file 1 [file toxics-13-00207-s001.zip]

Archive with 1 entries (1 files):
- toxics-3499038-supplementary.pdf
